# Supplementary material for: Differences in modifiable cancer risk behaviors by nativity (US-born v. Non-US-born) and length of time in the US
Source: PLoS One. 2024 Aug 28;19(8):e0305395. doi: 10.1371/journal.pone.0305395 (PMC11355569; doi:10.1371/journal.pone.0305395)
Supplement: S1 Table — (XLSX) [file pone.0305395.s001.xlsx]

## Sheet: S1. BMI
Supplementary Table 1. Multivariate Logistic Regression models (AOR, 95% CI) for the association between US Nativity/Length of residence in US and BMI, NHIS 2010 and 2015 (N=8,861, unweighted).
Characteristics	AOR (95% CI)	Estimate	SE	p-value
IMMIGRANT: Immigrant 15+ Years vs US-Born	0.87 (0.61 - 1.26)	-0.13	0.18	0.47
IMMIGRANT: Immigrant <15 Years vs US-Born	0.80 (0.54 - 1.18)	-0.22	0.2	0.26
REGIONBR: Region of Birth	0.99 (0.90 - 1.08)	-0.01	0.05	0.75
RACE: Black Hispanic vs Non-Hispanic White	2.13 (1.01 - 4.47)	0.75	0.38	0.05
RACE: White Hispanic vs Non-Hispanic White	1.66 (1.32 - 2.08)	0.51	0.11	< 0.001
RACE: Non-Hispanic Black vs Non-Hispanic White	0.60 (0.42 - 0.85)	-0.52	0.18	< 0.001
RACE: Non-Asian vs Non-Hispanic White	1.65 (1.36 - 2.01)	0.5	0.1	< 0.001
AGE: 18-34 years old vs 55+ years old	0.49 (0.40 - 0.60)	-0.72	0.1	< 0.001
AGE: 35-54 years old vs 55+ years old	0.97 (0.79 - 1.18)	-0.03	0.1	0.76
EDUCATION: Graduated High School vs College Graduate	1.42 (1.18 - 1.71)	0.35	0.1	< 0.001
EDUCATION: Less Than High School vs College Graduate	1.54 (1.17 - 2.02)	0.43	0.14	< 0.001
EDUCATION: Some College vs College Graduate	1.52 (1.29 - 1.78)	0.42	0.08	< 0.001
SEX: Female vs Male	0.67 (0.59 - 0.76)	-0.4	0.07	< 0.001
HEALTH COVERAGE: No vs Yes	1.00 (0.85 - 1.19)	0.01	0.08	0.95
EARNINGS: $25,000 to $54,999 vs $75,000+	0.88 (0.71 - 1.08)	-0.13	0.11	0.23
EARNINGS: $55,000 to $74,999 vs $75,000+	0.98 (0.75 - 1.29)	-0.02	0.14	0.91
EARNINGS: <$25,000 vs $75,000+	0.63 (0.50 - 0.80)	-0.46	0.12	< 0.001
Supplementary Table 1. Multivariate Logistic Regression models (AOR, 95% CI) for the association between US Nativity/Length of residence in US and BMI, NHIS 2010 and 2015 (N=8,861, unweighted).
Note:
Abbreviations: BMI = Body Mass Index; AOR = Adjusted Odds Ratio; CI = Confidence Interval; SE = Standard Error.
Reference group: Individuals categorized as normal weight or underweight.
