# Supplementary material for: Differences in modifiable cancer risk behaviors by nativity (US-born v. Non-US-born) and length of time in the US
Source: PLoS One. 2024 Aug 28;19(8):e0305395. doi: 10.1371/journal.pone.0305395 (PMC11355569; doi:10.1371/journal.pone.0305395)
Supplement: S2 Table — (XLSX) [file pone.0305395.s002.xlsx]

## Sheet: S2. PA
Supplementary Table 2. Multivariate Logistic Regression models (AOR, 95% CI) for the association between US Nativity/Length of residence in US and Physical Activity, NHIS 2010 and 2015 (N=8,861, unweighted).
Characteristics	AOR (95% CI)	Estimate	SE	p-value
IMMIGRANT: Immigrant 15+ Years vs US-Born	0.85 (0.62 - 1.17)	-0.16	0.16	0.32
IMMIGRANT: Immigrant <15 Years vs US-Born	0.76 (0.53 - 1.08)	-0.28	0.18	0.13
REGIONBR: Region of Birth	0.99 (0.91 - 1.08)	-0.01	0.04	0.9
RACE: Black Hispanic vs Non-Hispanic White	1.10 (0.55 - 2.18)	0.09	0.35	0.8
RACE: White Hispanic vs Non-Hispanic White	1.06 (0.87 - 1.29)	0.06	0.1	0.56
RACE: Non-Hispanic Black vs Non-Hispanic White	0.83 (0.58 - 1.18)	-0.19	0.18	0.3
RACE: Non-Asian vs Non-Hispanic White	0.74 (0.64 - 0.86)	-0.3	0.08	< 0.001
AGE: 18-34 years old vs 55+ years old	2.04 (1.69 - 2.46)	0.71	0.1	< 0.001
AGE: 35-54 years old vs 55+ years old	1.43 (1.18 - 1.73)	0.35	0.1	< 0.001
EDUCATION: Graduated High School vs College Graduate	0.53 (0.44 - 0.62)	-0.64	0.09	< 0.001
EDUCATION: Less Than High School vs College Graduate	0.35 (0.27 - 0.45)	-1.05	0.13	< 0.001
EDUCATION: Some College vs College Graduate	0.70 (0.60 - 0.83)	-0.35	0.08	< 0.001
SEX: Female vs Male	0.66 (0.59 - 0.75)	-0.41	0.06	< 0.001
HEALTH COVERAGE: No vs Yes	1.19 (1.02 - 1.39)	0.18	0.08	0.03
EARNINGS: $25,000 to $54,999 vs $75,000+	0.73 (0.60 - 0.88)	-0.32	0.09	< 0.001
EARNINGS: $55,000 to $74,999 vs $75,000+	0.88 (0.70 - 1.12)	-0.12	0.12	0.31
EARNINGS: <$25,000 vs $75,000+	0.72 (0.59 - 0.88)	-0.33	0.1	< 0.001
Supplementary Table 2. Multivariate Logistic Regression models (AOR, 95% CI) for the association between US Nativity/Length of residence in US and Physical Activity, NHIS 2010 and 2015 (N=8,861, unweighted).
Note:
Abbreviations: AOR = Adjusted Odds Ratio; CI = Confidence Interval; SE = Standard Error.
Reference group: Individuals who do not meet the physical activity criteria.
