# Supplementary material for: Differences in modifiable cancer risk behaviors by nativity (US-born v. Non-US-born) and length of time in the US
Source: PLoS One. 2024 Aug 28;19(8):e0305395. doi: 10.1371/journal.pone.0305395 (PMC11355569; doi:10.1371/journal.pone.0305395)
Supplement: S3 Table — (XLSX) [file pone.0305395.s003.xlsx]

## Sheet: S3. Smoke
Supplementary Table 3. Multivariate Logistic Regression models (AOR, 95% CI) for the association between US Nativity/Length of residence in US and Smoking Status, NHIS 2010 and 2015 (N=8,861, unweighted).						t
Characteristics	AOR (95% CI)	Estimate	SE	p-value
IMMIGRANT: Immigrant 15+ Years vs US-Born	0.42 (0.30 - 0.59)	-0.86	0.17	< 0.001
IMMIGRANT: Immigrant <15 Years vs US-Born	0.30 (0.19 - 0.46)	-1.22	0.23	< 0.001
REGIONBR: Region of Birth	1.24 (1.12 - 1.38)	0.22	0.05	< 0.001
RACE: Black Hispanic vs Non-Hispanic White	0.28 (0.14 - 0.57)	-1.27	0.36	< 0.001
RACE: White Hispanic vs Non-Hispanic White	0.46 (0.37 - 0.57)	-0.78	0.11	< 0.001
RACE: Non-Hispanic Black vs Non-Hispanic White	0.43 (0.27 - 0.70)	-0.84	0.24	< 0.001
RACE: Non-Asian vs Non-Hispanic White	0.51 (0.42 - 0.61)	-0.68	0.09	< 0.001
AGE: 18-34 years old vs 55+ years old	0.63 (0.53 - 0.75)	-0.46	0.09	< 0.001
AGE: 35-54 years old vs 55+ years old	0.89 (0.74 - 1.08)	-0.11	0.09	0.23
EDUCATION: Graduated High School vs College Graduate	2.71 (2.24 - 3.28)	0.99	0.1	< 0.001
EDUCATION: Less Than High School vs College Graduate	3.62 (2.77 - 4.73)	1.29	0.14	< 0.001
EDUCATION: Some College vs College Graduate	2.06 (1.73 - 2.45)	0.72	0.09	< 0.001
SEX: Female vs Male	0.76 (0.67 - 0.85)	-0.28	0.06	< 0.001
HEALTH COVERAGE: No vs Yes	0.52 (0.44 - 0.62)	-0.64	0.09	< 0.001
EARNINGS: $25,000 to $54,999 vs $75,000+	1.22 (0.97 - 1.53)	0.2	0.12	0.08
EARNINGS: $55,000 to $74,999 vs $75,000+	1.08 (0.83 - 1.41)	0.08	0.13	0.56
EARNINGS: <$25,000 vs $75,000+	1.02 (0.81 - 1.30)	0.02	0.12	0.85
Supplementary Table 3. Multivariate Logistic Regression models (AOR, 95% CI) for the association between US Nativity/Length of residence in US and Smoking Status, NHIS 2010 and 2015 (N=8,861, unweighted).
Note:
Abbreviations: AOR = Adjusted Odds Ratio; CI = Confidence Interval; SE = Standard Error.
Reference group: Individuals who do not meet the Smoking Status criteria.
