# Supplementary material for: Differences in modifiable cancer risk behaviors by nativity (US-born v. Non-US-born) and length of time in the US
Source: PLoS One. 2024 Aug 28;19(8):e0305395. doi: 10.1371/journal.pone.0305395 (PMC11355569; doi:10.1371/journal.pone.0305395)
Supplement: S4 Table — (XLSX) [file pone.0305395.s004.xlsx]

## Sheet: S4. Alcohol
Supplementary Table 4. Multivariate Logistic Regression models (AOR, 95% CI) for the association between US Nativity/Length of residence in US and Alcohol Consumption, NHIS 2010 and 2015 (N=8,861, unweighted).
Characteristics	AOR (95% CI)	Estimate	SE	p-value
IMMIGRANT: Immigrant 15+ Years vs US-Born	0.56 (0.37 - 0.84)	-0.59	0.21	0.01
IMMIGRANT: Immigrant <15 Years vs US-Born	0.33 (0.21 - 0.50)	-1.12	0.22	< 0.001
REGIONBR: Region of Birth	1.02 (0.92 - 1.12)	0.02	0.05	0.74
RACE: Black Hispanic vs Non-Hispanic White	2.00 (0.75 - 5.35)	0.69	0.5	0.17
RACE: White Hispanic vs Non-Hispanic White	0.76 (0.57 - 1.03)	-0.27	0.15	0.08
RACE: Non-Hispanic Black vs Non-Hispanic White	0.48 (0.30 - 0.76)	-0.74	0.24	< 0.001
RACE: Non-Asian vs Non-Hispanic White	0.53 (0.42 - 0.66)	-0.64	0.12	< 0.001
AGE: 18-34 years old vs 55+ years old	0.83 (0.63 - 1.09)	-0.18	0.14	0.18
AGE: 35-54 years old vs 55+ years old	1.22 (0.93 - 1.61)	0.2	0.14	0.15
EDUCATION: Graduated High School vs College Graduate	0.59 (0.45 - 0.76)	-0.53	0.14	< 0.001
EDUCATION: Less Than High School vs College Graduate	0.72 (0.52 - 1.01)	-0.33	0.17	0.06
EDUCATION: Some College vs College Graduate	0.76 (0.59 - 0.97)	-0.28	0.12	0.03
SEX: Female vs Male	0.80 (0.65 - 0.98)	-0.22	0.1	0.03
HEALTH COVERAGE: No vs Yes	0.68 (0.53 - 0.87)	-0.39	0.13	< 0.001
EARNINGS: $25,000 to $54,999 vs $75,000+	1.10 (0.80 - 1.53)	0.1	0.16	0.55
EARNINGS: $55,000 to $74,999 vs $75,000+	1.30 (0.86 - 1.96)	0.26	0.21	0.22
EARNINGS: <$25,000 vs $75,000+	0.51 (0.37 - 0.70)	-0.68	0.17	< 0.001
Supplementary Table 4. Multivariate Logistic Regression models (AOR, 95% CI) for the association between US Nativity/Length of residence in US and Alcohol Consumption, NHIS 2010 and 2015 (N=8,861, unweighted).
Note:
Abbreviations: AOR = Adjusted Odds Ratio; CI = Confidence Interval; SE = Standard Error.
Reference group: Individuals who do not meet the Alcohol Consumption criteria.
