# Supplementary material for: Differences in modifiable cancer risk behaviors by nativity (US-born v. Non-US-born) and length of time in the US
Source: PLoS One. 2024 Aug 28;19(8):e0305395. doi: 10.1371/journal.pone.0305395 (PMC11355569; doi:10.1371/journal.pone.0305395)
Supplement: S5 Table — (XLSX) [file pone.0305395.s005.xlsx]

## Sheet: S5. Fruit
Supplementary Table 5. Multivariate Logistic Regression models (AOR, 95% CI) for the association between US Nativity/Length of residence in US and Fruit Consumption, NHIS 2010 and 2015 (N=8,861, unweighted).
Characteristics	AOR (95% CI)	Estimate	SE	p-value
IMMIGRANT: Immigrant 15+ Years vs US-Born	1.87 (1.22 - 2.86)	0.62	0.22	< 0.001
IMMIGRANT: Immigrant <15 Years vs US-Born	2.80 (1.76 - 4.45)	1.03	0.24	< 0.001
REGIONBR: Region of Birth	0.89 (0.81 - 0.98)	-0.12	0.05	0.01
RACE: Black Hispanic vs Non-Hispanic White	0.70 (0.32 - 1.54)	-0.35	0.4	0.38
RACE: White Hispanic vs Non-Hispanic White	1.29 (1.01 - 1.64)	0.25	0.12	0.04
RACE: Non-Hispanic Black vs Non-Hispanic White	0.84 (0.55 - 1.29)	-0.18	0.22	0.42
RACE: Non-Asian vs Non-Hispanic White	0.86 (0.71 - 1.04)	-0.15	0.1	0.11
AGE: 18-34 years old vs 55+ years old	0.62 (0.49 - 0.77)	-0.48	0.12	< 0.001
AGE: 35-54 years old vs 55+ years old	0.78 (0.62 - 0.99)	-0.24	0.12	0.04
EDUCATION: Graduated High School vs College Graduate	0.63 (0.50 - 0.78)	-0.47	0.11	< 0.001
EDUCATION: Less Than High School vs College Graduate	0.70 (0.52 - 0.95)	-0.36	0.15	0.02
EDUCATION: Some College vs College Graduate	0.82 (0.67 - 1.00)	-0.2	0.1	0.05
SEX: Female vs Male	0.43 (0.37 - 0.49)	-0.85	0.07	< 0.001
HEALTH COVERAGE: No vs Yes	1.08 (0.90 - 1.31)	0.08	0.1	0.41
EARNINGS: $25,000 to $54,999 vs $75,000+	0.69 (0.54 - 0.88)	-0.37	0.12	< 0.001
EARNINGS: $55,000 to $74,999 vs $75,000+	0.94 (0.69 - 1.27)	-0.06	0.15	0.69
EARNINGS: <$25,000 vs $75,000+	0.60 (0.45 - 0.79)	-0.52	0.14	< 0.001
Supplementary Table 5. Multivariate Logistic Regression models (AOR, 95% CI) for the association between US Nativity/Length of residence in US and Fruit Consumption, NHIS 2010 and 2015 (N=8,861, unweighted).
Note:
Reference group = Individuals not meeting criteria.
Abbreviations: AOR = Adjusted Odds Ratio; CI = Confidence Interval; SE = Standard Error.
