# Supplementary material for: Differences in modifiable cancer risk behaviors by nativity (US-born v. Non-US-born) and length of time in the US
Source: PLoS One. 2024 Aug 28;19(8):e0305395. doi: 10.1371/journal.pone.0305395 (PMC11355569; doi:10.1371/journal.pone.0305395)
Supplement: S6 Table — (XLSX) [file pone.0305395.s006.xlsx]

## Sheet: S6. Vege
Supplementary Table 6. Multivariate Logistic Regression models (AOR, 95% CI) for the association between US Nativity/Length of residence in US and Vegetable Consumption, NHIS 2010 and 2015 (N=8,861, unweighted).
Characteristics	AOR (95% CI)	Estimate	SE	p-value
IMMIGRANT: Immigrant 15+ Years vs US-Born	0.75 (0.29 - 1.96)	-0.29	0.49	0.56
IMMIGRANT: Immigrant <15 Years vs US-Born	0.45 (0.13 - 1.55)	-0.8	0.63	0.21
REGIONBR: Region of Birth	1.39 (1.05 - 1.86)	0.33	0.15	0.02
RACE: Black Hispanic vs Non-Hispanic White	undefined	-13.15	0.44	< 0.001
RACE: White Hispanic vs Non-Hispanic White	1.25 (0.65 - 2.41)	0.23	0.33	0.5
RACE: Non-Hispanic Black vs Non-Hispanic White	0.55 (0.14 - 2.20)	-0.6	0.71	0.4
RACE: Non-Asian vs Non-Hispanic White	1.05 (0.55 - 2.04)	0.05	0.33	0.87
AGE: 18-34 years old vs 55+ years old	0.30 (0.15 - 0.62)	-1.19	0.36	< 0.001
AGE: 35-54 years old vs 55+ years old	0.47 (0.24 - 0.91)	-0.75	0.33	0.03
EDUCATION: Graduated High School vs College Graduate	0.92 (0.45 - 1.87)	-0.09	0.36	0.81
EDUCATION: Less Than High School vs College Graduate	2.42 (1.19 - 4.90)	0.88	0.36	0.01
EDUCATION: Some College vs College Graduate	1.11 (0.57 - 2.15)	0.1	0.34	0.77
SEX: Female vs Male	0.46 (0.23 - 0.91)	-0.78	0.35	0.03
HEALTH COVERAGE: No vs Yes	0.94 (0.55 - 1.60)	-0.07	0.27	0.81
EARNINGS: $25,000 to $54,999 vs $75,000+	0.88 (0.41 - 1.90)	-0.13	0.39	0.74
EARNINGS: $55,000 to $74,999 vs $75,000+	0.70 (0.30 - 1.67)	-0.35	0.44	0.42
EARNINGS: <$25,000 vs $75,000+	0.63 (0.27 - 1.46)	-0.46	0.43	0.28
Supplementary Table 6. Multivariate Logistic Regression models (AOR, 95% CI) for the association between US Nativity/Length of residence in US and Vegetable Consumption, NHIS 2010 and 2015 (N=8,861, unweighted).
Note:
Reference group = Individuals not meeting criteria.
Abbreviations: AOR = Adjusted Odds Ratio; CI = Confidence Interval; SE = Standard Error.
