# Supplementary material for: Differences in modifiable cancer risk behaviors by nativity (US-born v. Non-US-born) and length of time in the US
Source: PLoS One. 2024 Aug 28;19(8):e0305395. doi: 10.1371/journal.pone.0305395 (PMC11355569; doi:10.1371/journal.pone.0305395)
Supplement: S7 Table — (XLSX) [file pone.0305395.s007.xlsx]

## Sheet: S7. Fiber
Supplementary Table 7. Multivariate Logistic Regression models (AOR, 95% CI) for the association between US Nativity/Length of residence in US and Fiber Consumption, NHIS 2010 and 2015 (N=8,861, unweighted).
Characteristics	AOR (95% CI)	Estimate	SE	p-value
IMMIGRANT: Immigrant 15+ Years vs US-Born	2.03 (1.02 - 4.05)	0.71	0.35	0.05
IMMIGRANT: Immigrant <15 Years vs US-Born	2.19 (0.99 - 4.84)	0.78	0.4	0.05
REGIONBR: Region of Birth	0.80 (0.65 - 0.99)	-0.22	0.11	0.04
RACE: Black Hispanic vs Non-Hispanic White	1.26 (0.28 - 5.67)	0.23	0.76	0.76
RACE: White Hispanic vs Non-Hispanic White	1.32 (0.85 - 2.05)	0.28	0.22	0.21
RACE: Non-Hispanic Black vs Non-Hispanic White	1.85 (0.95 - 3.62)	0.62	0.34	0.07
RACE: Non-Asian vs Non-Hispanic White	1.05 (0.69 - 1.60)	0.05	0.21	0.81
AGE: 18-34 years old vs 55+ years old	0.89 (0.48 - 1.67)	-0.11	0.32	0.72
AGE: 35-54 years old vs 55+ years old	1.06 (0.59 - 1.89)	0.05	0.3	0.86
EDUCATION: Graduated High School vs College Graduate	0.61 (0.37 - 1.01)	-0.49	0.25	0.05
EDUCATION: Less Than High School vs College Graduate	1.29 (0.70 - 2.37)	0.25	0.31	0.42
EDUCATION: Some College vs College Graduate	0.74 (0.46 - 1.21)	-0.3	0.25	0.23
SEX: Female vs Male	0.23 (0.15 - 0.35)	-1.48	0.22	< 0.001
HEALTH COVERAGE: No vs Yes	0.75 (0.51 - 1.09)	-0.29	0.19	0.13
EARNINGS: $25,000 to $54,999 vs $75,000+	1.22 (0.62 - 2.40)	0.2	0.34	0.56
EARNINGS: $55,000 to $74,999 vs $75,000+	1.40 (0.78 - 2.51)	0.34	0.3	0.26
EARNINGS: <$25,000 vs $75,000+	1.15 (0.61 - 2.18)	0.14	0.33	0.67
Supplementary Table 7. Multivariate Logistic Regression models (AOR, 95% CI) for the association between US Nativity/Length of residence in US and Fiber Consumption, NHIS 2010 and 2015 (N=8,861, unweighted).
Note:
Reference group = Individuals not meeting criteria.
Abbreviations: AOR = Adjusted Odds Ratio; CI = Confidence Interval; SE = Standard Error.
