# Supplementary material for: Differences in modifiable cancer risk behaviors by nativity (US-born v. Non-US-born) and length of time in the US
Source: PLoS One. 2024 Aug 28;19(8):e0305395. doi: 10.1371/journal.pone.0305395 (PMC11355569; doi:10.1371/journal.pone.0305395)
Supplement: S8 Table — (XLSX) [file pone.0305395.s008.xlsx]

## Sheet: S8. Sugar
Supplementary Table 8. Multivariate Logistic Regression models (AOR, 95% CI) for the association between US Nativity/Length of residence in US and Added Sugar Consumption, NHIS 2010 and 2015 (N=8,861, unweighted).
Characteristics	AOR (95% CI)	Estimate	SE	p-value
IMMIGRANT: Immigrant 15+ Years vs US-Born	1.60 (0.89 - 2.86)	0.47	0.3	0.11
IMMIGRANT: Immigrant <15 Years vs US-Born	1.40 (0.66 - 2.97)	0.34	0.38	0.38
REGIONBR: Region of Birth	0.92 (0.79 - 1.09)	-0.08	0.08	0.35
RACE: Black Hispanic vs Non-Hispanic White	0.49 (0.11 - 2.12)	-0.72	0.75	0.34
RACE: White Hispanic vs Non-Hispanic White	1.04 (0.65 - 1.66)	0.04	0.24	0.88
RACE: Non-Hispanic Black vs Non-Hispanic White	1.59 (0.70 - 3.61)	0.46	0.42	0.27
RACE: Non-Asian vs Non-Hispanic White	1.26 (0.93 - 1.71)	0.23	0.15	0.13
AGE: 18-34 years old vs 55+ years old	0.51 (0.37 - 0.71)	-0.67	0.17	< 0.001
AGE: 35-54 years old vs 55+ years old	0.57 (0.41 - 0.79)	-0.56	0.17	< 0.001
EDUCATION: Graduated High School vs College Graduate	0.61 (0.43 - 0.88)	-0.49	0.18	0.01
EDUCATION: Less Than High School vs College Graduate	0.40 (0.24 - 0.69)	-0.91	0.27	< 0.001
EDUCATION: Some College vs College Graduate	0.77 (0.57 - 1.04)	-0.26	0.15	0.09
SEX: Female vs Male	2.25 (1.75 - 2.89)	0.81	0.13	< 0.001
HEALTH COVERAGE: No vs Yes	1.26 (0.86 - 1.84)	0.23	0.19	0.24
EARNINGS: $25,000 to $54,999 vs $75,000+	0.94 (0.64 - 1.40)	-0.06	0.2	0.76
EARNINGS: $55,000 to $74,999 vs $75,000+	1.13 (0.69 - 1.86)	0.12	0.25	0.63
EARNINGS: <$25,000 vs $75,000+	1.11 (0.73 - 1.68)	0.11	0.21	0.61
Supplementary Table 8. Multivariate Logistic Regression models (AOR, 95% CI) for the association between US Nativity/Length of residence in US and Added Sugar Consumption, NHIS 2010 and 2015 (N=8,861, unweighted).
Note:
Reference group = Individuals not meeting criteria.
Abbreviations: AOR = Adjusted Odds Ratio; CI = Confidence Interval; SE = Standard Error.
