# Supplementary material for: Differences in modifiable cancer risk behaviors by nativity (US-born v. Non-US-born) and length of time in the US
Source: PLoS One. 2024 Aug 28;19(8):e0305395. doi: 10.1371/journal.pone.0305395 (PMC11355569; doi:10.1371/journal.pone.0305395)
Supplement: S9 Table — (XLSX) [file pone.0305395.s009.xlsx]

## Sheet: S9. WG
Supplementary Table 9. Multivariate Logistic Regression models (AOR, 95% CI) for the association between US Nativity/Length of residence in US and Whole Grain Consumption, NHIS 2010 and 2015 (N=8,861, unweighted).
Characteristics	AOR (95% CI)	Estimate	SE	p-value
IMMIGRANT: Immigrant 15+ Years vs US-Born	1.51 (0.70 - 3.26)	0.41	0.39	0.29
IMMIGRANT: Immigrant <15 Years vs US-Born	2.15 (0.88 - 5.25)	0.76	0.46	0.09
REGIONBR: Region of Birth	0.92 (0.77 - 1.10)	-0.08	0.09	0.37
RACE: Black Hispanic vs Non-Hispanic White	0.85 (0.19 - 3.85)	-0.17	0.77	0.83
RACE: White Hispanic vs Non-Hispanic White	0.54 (0.33 - 0.89)	-0.62	0.25	0.02
RACE: Non-Hispanic Black vs Non-Hispanic White	1.56 (0.78 - 3.11)	0.44	0.35	0.21
RACE: Non-Asian vs Non-Hispanic White	1.05 (0.74 - 1.49)	0.05	0.18	0.78
AGE: 18-34 years old vs 55+ years old	1.01 (0.63 - 1.60)	0.01	0.24	0.98
AGE: 35-54 years old vs 55+ years old	1.11 (0.71 - 1.75)	0.11	0.23	0.64
EDUCATION: Graduated High School vs College Graduate	0.73 (0.50 - 1.05)	-0.32	0.19	0.09
EDUCATION: Less Than High School vs College Graduate	1.28 (0.80 - 2.05)	0.25	0.24	0.3
EDUCATION: Some College vs College Graduate	0.86 (0.61 - 1.22)	-0.15	0.18	0.4
SEX: Female vs Male	0.52 (0.39 - 0.69)	-0.66	0.15	< 0.001
HEALTH COVERAGE: No vs Yes	1.01 (0.68 - 1.50)	0.01	0.2	0.96
EARNINGS: $25,000 to $54,999 vs $75,000+	0.92 (0.57 - 1.50)	-0.08	0.25	0.74
EARNINGS: $55,000 to $74,999 vs $75,000+	1.21 (0.70 - 2.07)	0.19	0.27	0.49
EARNINGS: <$25,000 vs $75,000+	0.86 (0.50 - 1.50)	-0.15	0.28	0.6
Supplementary Table 9. Multivariate Logistic Regression models (AOR, 95% CI) for the association between US Nativity/Length of residence in US and Whole Grain Consumption, NHIS 2010 and 2015 (N=8,861, unweighted).
Note:
Reference group = Individuals not meeting criteria.
Abbreviations: AOR = Adjusted Odds Ratio; CI = Confidence Interval; SE = Standard Error.
